# Supplementary material for: Hepatocyte-Specific Deficiency of DAX-1 Protects Mice from Acetaminophen-Induced Hepatotoxicity by Activating NRF2 Signaling
Source: Int J Mol Sci. 2022 Oct 4;23(19):11786. doi: 10.3390/ijms231911786 (PMC9570285; doi:10.3390/ijms231911786)
Supplement: Supplementary file 1 [file ijms-23-11786-s001.zip]

Archive with 1 entries (1 files):
- ijms-1923130-supplementary.pdf
